# Supplementary material for: Development of machine-vision system for gap inspection of muskmelon grafted seedlings
Source: PLoS One. 2017 Dec 21;12(12):e0189732. doi: 10.1371/journal.pone.0189732 (PMC5739424; doi:10.1371/journal.pone.0189732)
Supplement: S1 File — (XLSX) [file pone.0189732.s001.xlsx]

## Sheet: Sheet1
Index	Sample actural quality	Detection result	"score"	Running time(s)	“—” means no match was founded
1	Qualified	Qualified	0.97	2.21
2	Qualified	Qualified	0.92	3.19
3	Qualified	Qualified	0.91	2.73
4	Qualified	Qualified	0.89	1.93
5	Qualified	Qualified	0.85	2.24
6	Qualified	Qualified	0.84	2.77
7	Qualified	Qualified	0.74	2.4
8	Qualified	Qualified	0.64	0.21
9	Unqualified	Unqualified	—	1.56
10	Unqualified	Unqualified	—	0.1
11	Qualified	Unqualified	—	0.15
12	Qualified	Unqualified	—	0.01
13	Qualified	Qualified	0.86	3.12
14	Qualified	Qualified	0.72	1.58
15	Qualified	Qualified	0.69	2.05
16	Qualified	Qualified	0.73	3.36
17	Qualified	Qualified	0.91	1.59
18	Qualified	Qualified	0.85	3.21
19	Qualified	Qualified	0.86	1.65
20	Unqualified	Unqualified	—	2.76
21	Qualified	Qualified	0.89	3.05
22	Qualified	Qualified	0.91	2.33
23	Unqualified	Unqualified	0.31	2.51
24	Qualified	Qualified	0.82	2.06
25	Qualified	Qualified	0.79	1.89
26	Qualified	Qualified	0.68	1.9
27	Qualified	Qualified	0.77	2.69
28	Qualified	Qualified	0.84	3.28
29	Qualified	Qualified	0.71	2.66
30	Unqualified	Unqualified	—	2.94
31	Qualified	Qualified	0.83	3.35
32	Unqualified	Unqualified	—	2.68
33	Qualified	Qualified	0.59	3.77
34	Qualified	Qualified	0.87	3.1
35	Qualified	Qualified	0.65	2.48
36	Qualified	Qualified	0.9	1.62
37	Qualified	Qualified	0.81	2.63
38	Qualified	Qualified	0.86	3.02
39	Qualified	Qualified	0.73	1.75
40	Qualified	Qualified	0.89	1.05
41	Qualified	Qualified	0.71	0.98
42	Qualified	Qualified	0.76	2.38
43	Qualified	Qualified	0.69	3.37
44	Qualified	Qualified	0.82	3.01
45	Qualified	Qualified	0.77	3.58
46	Unqualified	Unqualified	0.11	3.64
47	Qualified	Qualified	0.8	2.06
48	Qualified	Qualified	0.71	2.93
49	Qualified	Qualified	0.67	1.19
50	Unqualified	Unqualified	—	1.25
51	Qualified	Qualified	0.88	2.65
52	Qualified	Qualified	0.67	1.84
53	Qualified	Qualified	0.75	3.06
54	Qualified	Qualified	0.7	3.22
55	Qualified	Qualified	0.79	2.41
56	Qualified	Qualified	0.84	2.18
57	Qualified	Qualified	0.82	2.61
58	Unqualified	Unqualified	0.27	1.58
59	Qualified	Qualified	0.87	1.92
60	Qualified	Qualified	0.64	1.53
61	Qualified	Qualified	0.62	1.71
62	Qualified	Qualified	0.79	3.07
63	Qualified	Qualified	0.85	3.84
64	Qualified	Qualified	0.76	3.31
65	Qualified	Qualified	0.88	2.06
66	Unqualified	Unqualified	—	2.43
67	Qualified	Qualified	0.61	3.67
68	Qualified	Qualified	0.79	0.98
69	Unqualified	Unqualified	0.09	2.67
70	Qualified	Qualified	0.68	2.94
71	Qualified	Qualified	0.71	3.15
72	Qualified	Qualified	0.82	2.2
73	Qualified	Qualified	0.69	1.57
74	Qualified	Qualified	0.73	3.26
75	Qualified	Qualified	0.89	2.86
76	Qualified	Qualified	0.79	2.37
77	Qualified	Qualified	0.77	1.88
78	Qualified	Qualified	0.68	1.65
79	Unqualified	Unqualified	—	3.22
80	Qualified	Qualified	0.84	2.46
81	Qualified	Qualified	0.79	2.88
82	Qualified	Qualified	0.81	2.91
83	Qualified	Qualified	0.76	3.23
84	Qualified	Qualified	0.83	1.28
85	Qualified	Qualified	0.77	1.91
86	Qualified	Qualified	0.91	2.57
87	Qualified	Qualified	0.8	3.55
88	Qualified	Qualified	0.72	2.31
89	Unqualified	Unqualified	—	2.07
90	Qualified	Qualified	0.86	2.46
91	Qualified	Qualified	0.77	1.98
92	Qualified	Qualified	0.79	3.67
93	Unqualified	Unqualified	0.12	3.71
94	Qualified	Qualified	0.82	3.61
95	Qualified	Qualified	0.85	2.08
96	Qualified	Qualified	0.88	2.94
97	Qualified	Qualified	0.74	2.72
98	Qualified	Qualified	0.85	2.64
99	Qualified	Qualified	0.82	2.79
100	Qualified	Qualified	0.71	2.18
